# Supplementary material for: Essential Role of Rho-Associated Kinase in ABO Immune Complex-Mediated Endothelial Barrier Disruption
Source: Biomedicines. 2021 Dec 7;9(12):1851. doi: 10.3390/biomedicines9121851 (PMC8698390; doi:10.3390/biomedicines9121851)
Supplement: Supplementary file 1 [file biomedicines-09-01851-s001.zip]

Archive with 1 entries (1 files):
- biomedicines-1420377-supplementary.pdf
